# Supplementary material for: The impact of rapid urbanization on residential energy consumption in China
Source: PLoS One. 2022 Jul 28;17(7):e0270226. doi: 10.1371/journal.pone.0270226 (PMC9333300; doi:10.1371/journal.pone.0270226)
Supplement: S1 Dataset — (XLSX) [file pone.0270226.s001.xlsx]

## Sheet: Sheet1
Direct residential energy consumption (kg of standard coal/person)	Indirect energy consumption of the population (kg of standard coal/person)	Total energy consumption of the population (kg of standard coal/person)	Urbanisation rate (%)	Degree of population agglomeration (persons/km2)	Level of economic development (yuan)	Average temperature in January (K)	Average temperature in July (K)
416.813	5.015	398.266	4.263	13.103	10.206	6.405	5.698
17.843	4.854	652.135	4.327	12.234	10.625	7.857	5.83
705.056	5.748	579.722	4.589	16.993	8.251	6.729	5.644
53.725	4.213	453.098	4.116	19.536	9.561	5.364	5.709
750.685	5.807	699.077	4.407	10.303	10.87	5.713	5.737
614.735	4.234	581.589	4.037	14.938	8.844	3	5.796
232.404	6.174	237.325	3.312	14.544	9.842	7.074	5.702
119.463	4.8	230.435	4.372	13.225	8.157	5.563	5.819
544.751	5.742	14.195	4.382	18.957	11.396	4.71	5.804
740.162	4.722	152.843	4.228	18.784	9.415	3.702	5.789
645.139	5.876	195.495	3.653	19.866	11.177	3.339	5.757
74.222	5.173	85.497	3.755	19.981	11.379	2.702	5.809
632.265	6.388	186.405	3.877	20.191	10.301	4.037	5.751
500.926	5.993	732.772	3.806	11.787	10.09	3.093	5.82
160.937	6.312	66.649	4.599	11.578	9.761	2.316	5.828
301.566	4.018	602.415	3.673	12.813	11.291	8.317	5.741
168.378	4.002	106.612	4.242	12.365	10.366	3.964	5.69
392.435	4.458	441.207	3.404	14.514	8.687	7.205	5.719
44.708	3.623	356.392	3.344	10.042	9.189	6.776	5.664
346.442	3.791	10.083	3.558	19.845	11.159	5.627	5.715
595.881	4.953	388.642	4.483	20.135	9.689	6.947	5.666
714.78	4.947	246.438	3.741	12.905	9.663	2.631	5.738
96.295	3.932	291.135	3.816	17.023	8.469	8.183	5.703
579.058	4.575	426.204	4.421	17.688	9.589	4.073	5.674
373.65	3.623	22.574	3.884	18.313	10.017	4.51	5.789
277.485	5.562	622.396	3.469	12.548	9.888	3.032	5.821
11.885	4.024	654.269	3.297	14.137	8.911	4.039	5.782
447.286	4.856	532.313	3.634	19.943	11.36	7.174	5.683
686.545	6.223	232.924	3.336	13.371	10.567	7.591	5.716
306.177	5.405	625.619	3.628	12.172	10.735	3.486	5.644
98.646	3.396	91.632	3.396	17.834	11.069	5.046	5.697
166.643	5.141	557.606	3.584	16.725	9.421	4.573	5.79
95.176	3.641	543.137	3.713	14.588	8.984	4.296	5.74
392.207	4.589	689.031	4.416	19.261	8.717	6.115	5.752
430.28	6.108	659.047	4.026	18.391	10.48	6.794	5.715
354.796	5.807	657.981	3.696	14.511	8.457	6.812	5.668
587.435	4.027	87.497	4.428	13.845	8.702	6.091	5.729
625.897	3.832	597.836	4.174	19.073	8.342	3.323	5.827
150.46	5.717	147.642	4.567	17.363	9.555	5.811	5.804
475.498	4.207	360.726	4.004	17.956	10.347	4.36	5.792
747.078	3.996	96.677	4.636	15.667	9.519	2.691	5.67
494.055	6.376	499.662	4.223	19.964	9.428	5.639	5.729
499.602	5.652	69.472	3.998	11.599	9.502	2.822	5.685
322.475	3.604	553.961	3.563	17.209	11.228	3.203	5.799
744.704	6.122	205.408	3.329	19.804	8.226	5.792	5.799
455.206	5.284	55.336	4.62	14.065	9.075	6.866	5.709
556.78	4.682	284.512	3.468	14.448	9.993	2.998	5.8
172.669	5.645	396.377	3.939	18.464	9.817	5.797	5.775
102.047	4.024	531.246	3.538	18.577	10.28	8.265	5.684
512.887	4.307	669.427	4.132	17.486	8.511	5.378	5.765
491.522	5.894	411.535	4.467	13.856	11.508	7.004	5.792
99.193	5.017	94.677	3.833	16.167	11.175	6.867	5.732
220.101	6.362	716.102	4.482	14.489	10.334	7.11	5.748
204.306	3.869	80.696	3.282	18.772	9.797	6.119	5.65
569.129	6.096	125.06	3.32	19.895	10.108	2.605	5.708
57.422	3.422	467.701	3.347	16.83	8.308	6.639	5.789
101.065	5.881	596.858	3.421	17.129	8.18	5.973	5.676
308.596	6.415	273.999	4.458	10.123	9.851	7.493	5.686
233.34	5.901	273.198	4.133	18.869	10.625	8	5.779
486.432	3.961	48.224	3.967	12.891	8.577	2.68	5.745
246.693	4.223	251.194	3.488	14.543	11.028	5.373	5.652
220.649	6.006	514.443	3.792	12.647	11.296	5.97	5.741
468.605	3.45	560.229	3.998	17.496	10.079	4.625	5.805
551.462	6.091	305.671	3.434	16.568	11.439	7.533	5.797
171.368	4.705	443.341	3.708	12.271	9.289	4.754	5.819
269.953	4.286	107.168	3.314	12.155	9.271	3.505	5.732
302.959	5.973	98.144	4.324	14.957	8.346	8.084	5.677
501.36	4.656	76.473	3.315	10.856	11.364	2.359	5.757
24.394	4.997	487.927	3.366	11.362	11.379	5.373	5.731
686.704	5.58	162.667	3.564	16.063	8.221	6.001	5.764
376.845	3.976	213.01	3.494	14.059	8.244	6.653	5.812
30.693	4.085	710.012	3.625	10.197	8.365	7.555	5.663
735.529	4.917	382.774	3.826	18.589	10.839	6.305	5.656
511.175	5.978	567.03	3.804	13.736	10.556	4.275	5.68
699.51	5.862	515.754	3.993	12.51	10.312	3.264	5.799
616.949	5.781	103.478	3.678	15.703	10.284	2.178	5.71
462.898	3.712	587.301	4.083	11.767	9.234	8.056	5.785
115.331	4.926	373.172	4.517	19.886	10.491	2.206	5.735
282.256	5.081	732.728	4.399	13.323	9.3	5.105	5.708
729.936	4.059	47.023	4.216	16.207	9.263	6.929	5.732
456.302	5.078	471.235	3.515	15.315	9.544	3.313	5.785
161.987	5.682	725.638	3.436	14.314	10.857	7.084	5.685
729.411	4.871	33.888	3.87	15.965	11.443	5.602	5.726
112.044	6.214	682.474	3.78	16.091	9.7	5.196	5.776
164.133	4.269	462.856	3.977	12.888	10.338	7.559	5.699
670.087	5.895	327.075	3.27	19.538	9.945	2.244	5.726
533.772	6.007	527.712	3.299	16.968	10.524	6.791	5.718
530.052	6.029	670.672	3.689	14.12	10.781	4.162	5.721
680.382	5.862	181.759	3.997	17.329	8.618	7.148	5.668
490.883	5.277	38.822	4.417	16.06	10.678	8.102	5.822
107.867	3.862	105.745	4.568	12.564	10.833	5.812	5.681
498.461	5.089	176.536	3.558	17.444	10.51	6.046	5.65
99.992	4.113	499.062	3.435	14.465	10.555	4.972	5.69
116.039	4.327	68.627	3.592	19.392	9.516	3.266	5.696
558.333	6.23	241.815	4.489	11.431	10.838	6.246	5.665
545.527	5.139	504.374	4.469	14.991	10.24	6.721	5.728
626.559	4.757	352.946	4.487	18.43	9.706	3.101	5.736
642.377	5.961	511.309	3.412	18.584	10.493	2.908	5.65
527.746	6.113	91.409	4.171	19.153	8.097	3.546	5.748
66.256	5.268	405.801	4.494	15.054	10.753	8.386	5.748
529.937	5.041	632.42	3.9	16.948	11.299	6.97	5.716
318.914	6.108	348.835	4.173	17.815	11.441	2.395	5.734
289.446	5.758	310.583	4.198	12.778	8.234	5.259	5.766
90.52	5.922	372.328	3.685	19.689	9.897	4.28	5.745
520.533	4.794	130.839	3.709	13.312	10.412	5.153	5.821
199.307	6.325	577.032	3.562	14.95	11.246	6.919	5.702
216.586	4.932	321.896	3.588	11.597	8.777	3.438	5.779
489.582	5.063	368.616	4.599	20.093	10.104	4.91	5.79
629.937	4.693	251.883	3.61	15.733	9.525	2.943	5.77
130.83	4.225	10.839	4.525	14.144	9.349	7.995	5.756
567.554	4.29	65.071	3.274	14.816	9.713	4.544	5.643
713.593	3.611	133.439	3.412	19.742	11.303	6.471	5.758
709.758	3.952	556.228	3.656	15.662	10.895	6.428	5.787
342.767	3.828	359.659	4.592	19.928	8.377	6.546	5.763
180.065	3.455	156.088	4.49	15.445	11.197	2.385	5.795
63.015	5.497	614.35	4.599	14.653	11.334	2.761	5.67
84.813	5.083	375.151	3.858	12.171	10.566	3.443	5.72
336.672	4.674	385.486	4.141	16.948	8.38	7.148	5.791
267.99	5.299	568.297	4.17	15.903	8.864	5.75	5.739
602.751	5.22	368.149	4.538	20.111	10.086	4.987	5.689
497.593	4.637	231.924	4.543	10.471	8.812	3.707	5.72
617.839	5.749	104.856	4.133	16.988	10.439	6.697	5.65
442.036	6.039	498.44	3.968	17.276	9.285	6.297	5.75
494.512	5.811	59.715	3.269	11.299	8.416	5.136	5.79
400.036	4.846	89.809	3.69	10.378	8.638	6.165	5.647
466.596	4.265	673.85	4.594	12.303	11.241	4.003	5.726
628.019	3.831	259.64	3.272	10.929	10.468	4.72	5.813
303.141	5.55	151.02	3.547	11.662	8.418	6.55	5.734
436.923	3.85	548.827	3.396	15.995	10.222	6.805	5.658
280.407	4.149	524.645	3.351	20.099	9.834	2.628	5.819
491.316	5.499	581.366	3.85	16.668	11.344	6.232	5.797
328.66	5.426	543.715	3.969	10.69	9.554	6.437	5.703
697.41	5.505	368.238	3.75	10.185	10.891	4.14	5.735
189.56	5.171	339.966	3.527	15.916	8.136	7.952	5.827
317.909	3.465	158.177	3.41	10.379	8.941	7.84	5.828
300.859	6	376.351	3.295	17.159	10.661	2.978	5.787
603.345	3.421	78.629	4.533	18.001	8.143	7.349	5.826
485.564	5.764	683.496	4.478	12.974	9.191	3.565	5.717
196.317	5.551	665.16	4.327	12.37	9.23	3.107	5.715
430.691	6.264	184.56	3.414	12.109	8.897	7.327	5.818
709.872	4.468	690.787	4.085	16.851	8.425	4.266	5.707
52.652	5.612	501.885	3.991	13.018	8.529	3.499	5.779
702.888	4.865	417.581	3.776	14.253	10.348	7.775	5.823
196.089	3.449	256.106	4.617	14.709	9.096	5.749	5.819
83.992	3.965	710.301	3.313	13.675	8.12	2.484	5.654
585.769	4.692	709.679	4.365	13.456	10.221	6.149	5.77
438.931	5.776	458.922	3.957	15.562	8.339	4.533	5.787
588.508	6.378	301.515	4.08	14.95	10.433	5.095	5.716
503.87	5.082	129.572	4.196	15.948	8.106	5.239	5.709
69.794	6.068	679.962	3.267	13.071	11.244	3.733	5.817
353.358	5.322	613.261	4.497	13.076	8.261	7.783	5.712
213.619	3.763	99.433	3.647	17.301	11.482	4.915	5.73
673.306	3.752	39.866	3.863	10.365	11.093	3.465	5.768
506.313	3.953	591.746	3.399	15.338	9.9	6.904	5.786
476.411	3.616	546.027	3.295	17.97	11.448	6.534	5.712
696.109	6.067	410.557	3.319	11.179	10.911	3.938	5.712
669.288	4.335	708.523	3.946	16.616	11.341	4.948	5.796
647.969	3.754	370.127	3.925	12.88	9.488	2.678	5.815
493.804	6.244	120.948	3.794	15.991	10.082	5.414	5.768
562.943	5.381	177.536	4.471	19.476	10.397	5.261	5.782
565.294	5.542	602.281	4.555	10.147	8.776	3.625	5.731
222.156	4.086	158.733	3.54	14.049	10.888	2.758	5.656
258.129	4.332	258.84	3.861	18.028	8.162	4.711	5.723
534.251	5.282	230.079	3.347	10.051	10.803	6.921	5.786
732.995	3.66	657.847	3.957	18.712	8.806	5.469	5.723
615.123	5.65	343.967	4.367	12.594	10.108	4.876	5.709
447.81	4.365	42.623	4.287	13.071	10.318	5.676	5.716
144.069	4.482	43.689	4.371	17.514	8.209	5.923	5.732
480.155	4.096	258.307	3.657	11.151	8.792	7.668	5.696
76.528	4.25	243.615	3.779	12.983	8.23	5.106	5.701
218.161	5.576	14.417	3.831	12.211	11.369	3.032	5.725
392.983	4.446	685.208	3.469	12.505	8.435	2.368	5.675
283.625	3.457	141.018	4.1	17.36	8.389	2.941	5.811
577.095	5.55	34.288	3.341	12.368	8.435	4.814	5.767
282.347	6.05	125.393	3.596	16.314	10.864	6.326	5.642
582.254	3.569	493.439	4.065	10.291	11.434	6.289	5.693
535.233	5.882	151.954	4.471	15.342	10.211	7.607	5.715
444.889	3.708	660.626	4.048	10.472	10.981	3.697	5.719
39.481	5.077	99.789	4.259	13.459	9.602	7.483	5.71
291.432	5.65	269.109	3.509	17.818	8.364	8.373	5.748
563.971	5.564	517.888	4.241	13.961	10.076	6.903	5.641
384.56	3.913	473.902	4.622	10.298	8.401	5.357	5.735
179.449	4.111	141.441	3.749	14.213	8.938	6.258	5.701
633.041	5.279	153.465	4.333	11.729	8.262	6.318	5.697
575.178	5.225	377.44	3.392	11.793	8.846	7.269	5.734
744.453	3.681	94.277	3.779	19.023	9.071	7.774	5.757
129.346	4.157	276.466	3.729	14.126	11.251	4.596	5.701
39.162	5.131	599.103	3.277	10.909	9.47	3.456	5.82
547.148	5.51	57.381	4.457	13.004	10.607	6.274	5.728
433.202	3.85	406.556	3.928	11.983	8.592	5.133	5.719
275.613	4.995	630.375	3.51	15.333	11.332	5.129	5.746
404.054	3.541	537.18	4.186	12.945	8.633	7.663	5.655
221.562	4.775	107.323	3.674	18.005	8.16	6.202	5.704
33.181	3.525	85.186	3.396	13.591	9.597	5.187	5.769
570.43	4.046	204.341	3.537	17.309	8.14	7.656	5.641
139.024	4.325	46.846	3.59	12.848	10.743	4.522	5.691
211.747	4.828	665.738	3.362	15.016	10.275	3.02	5.696
65.526	4.458	136.262	3.616	10.403	9.43	5.829	5.765
220.649	6.352	91.365	3.992	15.778	9.408	6.966	5.652
434.731	5.414	630.598	3.351	17.926	8.825	2.845	5.721
137.974	4.529	724.86	3.831	14.151	8.168	6.66	5.816
694.009	6.38	731.261	4.603	15.31	11.445	5.117	5.684
539.433	4.096	684.919	4.076	12.694	10.256	4.969	5.769
539.547	6.129	205.008	3.321	19.136	10.594	5.469	5.721
544.865	4.069	139.774	4.189	15.953	8.096	5.219	5.809
553.904	3.629	5.082	4.077	18.697	10.438	7.531	5.646
699.738	3.774	277.644	4.091	14.389	11.456	2.276	5.756
121.426	4.821	673.472	3.552	18.577	8.239	3.446	5.736
22.91	4.881	307.427	3.464	17.945	10.307	5.474	5.711
245.324	3.981	485.793	3.942	11.393	11.396	5.157	5.677
436.9	4.922	625.797	3.457	10.466	10.181	7.664	5.791
228.866	5.497	427.671	3.523	11.521	10.049	5.784	5.701
272.578	3.754	533.891	3.805	13.047	9.468	4.977	5.76
697.547	4.262	54.758	3.594	11.343	11.385	4.872	5.813
187.597	5.479	657.292	3.681	13.754	8.208	5.098	5.706
723.933	5.147	568.831	4.437	12.337	9.353	5.398	5.828
61.691	5.489	582.678	4.434	11.15	10.657	2.63	5.709
447.925	4.273	52.158	4.461	10.481	10.66	3.778	5.714
745.024	4.336	650.801	3.902	19.734	8.337	5.921	5.69
661.824	4.648	109.146	3.448	12.376	9.472	8.077	5.67
537.744	4.198	595.302	3.277	17.102	8.403	4.943	5.682
740.619	5.705	143.197	3.886	11.118	10.413	3.078	5.721
397.343	3.445	248.216	3.537	17.343	9.509	4.851	5.705
237.882	5.85	204.475	3.82	10.768	11.218	6.027	5.71
602.341	6.051	137.462	4.612	17.012	9.114	7.471	5.688
50.415	4.863	178.981	4.103	16.721	11.498	7.222	5.684
604.532	4.274	246.682	3.81	12.779	9.333	5.624	5.701
305.241	4.412	689.831	3.632	16.533	9.177	3.675	5.785
321.561	4.198	671.583	4.127	19.64	9.855	4.187	5.744
399.899	4.665	516.421	3.413	12.218	9.497	2.967	5.769
229.688	4.006	272.621	3.351	12.455	10.692	4.982	5.793
327.907	4.603	229.702	3.618	18.466	10.277	2.784	5.711
54.729	5.934	99.3	3.534	19.04	10.381	4.276	5.795
343.406	6.24	638.777	3.573	15.453	10.817	5.337	5.749
599.328	4.463	98.633	4.493	19.588	10.116	5.299	5.645
495.813	5.05	105.456	3.639	17.281	10.46	3.6	5.658
560.318	4.643	426.204	4.067	18.094	9.353	7.192	5.691
726.124	5.595	650.601	3.261	18.19	9.98	5.848	5.676
660.934	5.803	347.457	3.381	11.223	9.409	8.256	5.808
639.09	5.878	373.95	3.539	13.273	8.518	5.513	5.741
736.967	5.703	440.74	3.398	10.058	9.852	4.647	5.743
335.691	4.165	390.198	3.355	11.797	11.449	5.55	5.763
24.462	4.045	147.331	3.97	12.11	10.988	2.503	5.719
172.35	4.416	73.228	4.113	13.022	10.169	6.644	5.801
502.044	4.925	286.579	3.261	16.493	9.302	4.963	5.815
74.77	4.172	5.971	3.552	19.242	8.548	6.48	5.711
375.065	3.864	592.702	4.195	15.49	10.821	6.033	5.662
681.5	5.663	405.423	4.601	10.329	8.262	4.924	5.799
230.122	4.48	16.329	4.025	16.761	9.261	8.312	5.767
251.624	3.65	380.218	3.646	18.91	9.717	3.92	5.672
605.627	5.089	650.001	4.044	11.697	8.065	4.202	5.683
424.893	5.596	723.282	3.488	15.21	9.508	6.463	5.68
514.188	4.277	69.983	4.541	11.961	9.826	4.715	5.783
642.012	4.505	692.631	4.159	12.112	10.877	5.939	5.68
90.702	4.673	188.783	4.521	19.119	10.793	3.375	5.731
312.249	3.832	88.564	4.544	13.905	10.824	5.56	5.744
403.255	5.26	332.232	4.2	17.192	10.333	6.14	5.778
634.137	6.043	246.838	4.474	16.598	11.022	7.961	5.736
214.532	5.881	419.448	4.445	17.222	8.606	2.911	5.698
161.736	3.704	55.314	4.52	16.302	9.465	5.833	5.772
123.252	5.009	613.706	3.455	18.618	8.677	6.207	5.657
134.939	6.406	395.043	4.213	10.915	11.222	6.164	5.642
624.116	3.743	395.199	4.099	16.732	8.842	3.545	5.661
311.016	4.771	324.83	4.455	11.791	8.713	2.24	5.665
451.143	3.938	667.071	3.878	19.473	10.595	6.241	5.792
45.279	5.585	575.188	4.602	14.393	11.368	2.924	5.652
514.895	5.197	252.172	3.35	11.89	10.539	7.769	5.751
97.664	6.401	405.201	4.447	10.601	10.125	6.223	5.668
261.507	5.505	398.044	4.01	15.38	10.194	7.544	5.717
738.199	5.164	318.073	4.551	17.996	10.375	5.308	5.698
671.594	4.467	376.995	4.634	18.911	9.449	2.854	5.754
57.422	6.265	378.796	4.529	12.271	9.311	8.244	5.694
122.59	4.472	567.03	4.489	12.828	8.24	6.719	5.707
339.982	4.525	510.598	3.364	12.743	10.372	8.054	5.772
117.089	5.441	621.24	4.291	17.789	8.296	3.161	5.779
103.85	6.299	72.272	4.624	16.389	10.414	4.539	5.805
745.595	4.219	271.843	3.541	13.72	8.824	2.207	5.824
223.342	3.823	478.481	3.422	16.713	9.915	6.618	5.803
295.015	5.539	405.178	3.335	11.927	8.269	2.233	5.817
537.356	3.913	657.758	4.133	10.132	10.68	7.864	5.668
424.711	5.635	246.882	4.591	17.928	9.148	4.259	5.775
65.914	4.372	196.695	4.059	17.072	10.89	6.254	5.698
167.168	5.553	188.183	4.6	12.392	11.157	6.87	5.713
391.271	5.264	696.254	3.787	16.783	8.275	3.398	5.798
466.436	5.553	257.573	3.285	18.363	9.297	5.566	5.663
354.499	4.622	550.027	3.424	17.112	10.332	2.638	5.797
387.277	5.413	50.357	3.871	16.796	8.101	3.675	5.653
711.288	5.012	119.97	3.434	15.898	8.856	5.3	5.746
306.748	4.821	353.991	3.28	19.856	8.461	6.69	5.669
672.073	3.588	27.197	3.712	11.864	8.745	8.298	5.746
680.268	4.903	232.769	4.043	16.649	8.543	4.805	5.65
543.542	5.764	523.311	3.896	15.413	8.175	3.089	5.65
290.496	3.395	88.987	4.629	15.077	11.001	2.539	5.679
428.523	3.847	435.184	3.413	20.335	9.589	4.791	5.645
361.073	5.634	108.679	3.354	10.307	9.417	4.286	5.663
707.795	3.428	692.831	3.811	14.099	9.017	4.281	5.739
542.948	3.732	366.46	4.464	10.716	8.824	4.942	5.761
95.633	4.75	352.88	3.711	18.593	10.47	3.197	5.774
333.088	6.051	433.784	3.269	14.075	9.93	4.38	5.756
139.207	5.624	508.442	3.741	10.82	8.341	7.076	5.657
444.775	5.939	568.297	3.472	16.503	8.328	7.545	5.653
631.968	5.241	563.874	4.404	15.264	9.004	3.692	5.7
45.256	3.934	249.038	3.644	17.622	9.938	7.062	5.675
622.633	6.357	493.328	4.307	15.725	9.49	7.589	5.78
603.505	3.845	724.148	4.064	18.052	9.718	6.319	5.67
653.561	3.903	187.138	4.056	10.456	10.086	4.902	5.74
463.697	4.246	567.586	4.509	10.452	10.995	2.686	5.718
215.627	5.283	676.762	3.752	13.428	9.129	2.813	5.761
613.388	4.827	644.222	3.379	11.24	10.407	7.388	5.691
256.029	3.492	462.522	4.59	17.756	9.23	6.7	5.664
552.444	4.374	392.909	4.194	15.24	9.83	3.792	5.785
159.43	3.895	613.35	3.76	19.076	10.333	4.647	5.692
480.611	3.779	680.629	4.289	15.881	9.307	8.041	5.772
572.439	4.549	8.194	3.295	14.17	11.171	4.254	5.726
563.446	6.095	112.613	3.471	17.427	10.247	3.238	5.652
338.407	6.336	581.611	4.087	12.208	11.477	7.052	5.694
501.314	3.759	407.868	3.384	12.266	11.263	3.691	5.794
492.572	4.462	691.387	4.199	18.272	10.097	6.184	5.66
378.58	5.145	728.616	4.043	15.857	8.694	6.538	5.803
607.636	5.649	707.079	4.506	13.192	8.554	4.483	5.713
738.062	4.601	616.128	3.943	17.609	8.446	6.633	5.799
571.252	4.724	646.867	4.165	16.965	11.391	4.543	5.778
219.736	4.666	129.905	4.182	11.589	10.54	4.85	5.794
252.217	4.398	217.744	4.272	14.865	8.882	3.663	5.708
117.842	3.542	537.892	4.593	18.916	10.414	8.339	5.753
592.046	6.404	139.107	3.627	13.358	10.902	5.934	5.807
197.481	3.407	359.881	3.28	15.196	8.166	6.647	5.759
182.484	5	131.861	3.817	13.531	11.005	5.804	5.72
36.697	4.92	71.761	3.384	10.286	9.934	4.91	5.827
65.914	5.679	444.319	4.209	19.356	8.186	6.899	5.786
30.693	4.977	136.484	4.33	13.526	8.955	7.239	5.736
129.095	3.558	661.403	4.391	17.082	10.866	3.281	5.818
527.427	4.188	380.218	3.851	16.283	11.491	4.684	5.723
98.623	5.794	327.008	4.497	17.788	11.123	3.759	5.821
643.29	5.055	415.425	4.008	17.518	9.78	7.83	5.777
677.574	4.353	272.487	3.462	16.371	9.759	6.071	5.807
606.563	3.926	244.438	3.459	19.143	9.582	3.844	5.68
199.216	5.784	148.264	4.523	16.961	8.314	2.858	5.758
743.107	5.918	167.912	3.55	18.524	9.537	7.859	5.693
162.375	3.936	67.516	3.687	14.333	8.22	8.191	5.817
580.382	5.868	488.505	3.449	12.02	9.2	8.288	5.776
430.851	3.549	700.766	3.996	16.057	8.108	6.745	5.778
560.25	6.074	694.765	3.87	16	8.074	5.871	5.686
748.014	4.399	37.666	4.256	16.431	9.677	5.009	5.754
723.728	6.327	18.285	3.906	13.465	10.131	4.78	5.778
232.404	3.901	252.995	3.478	14.57	10.246	5.931	5.739
614.233	5.284	18.796	4.293	16.283	10.587	2.726	5.784
254.02	4.773	318.362	3.486	14.984	11.126	3.498	5.707
94.56	5.708	157.599	3.756	17.677	9.499	4.242	5.771
572.142	5.555	203.674	4.557	18.384	9.009	2.713	5.765
207.958	6.095	46.601	4.259	10.501	10.016	4.187	5.691
506.221	5.881	551.383	3.542	15.455	8.089	2.545	5.648
369.495	4.937	98.211	4.011	14.989	9.736	2.886	5.827
14.145	6.162	251.083	4.43	10.546	11.127	7.542	5.758
720.509	3.668	30.709	3.894	17.08	11.354	3.957	5.824
543.519	4.871	289.579	3.376	13.401	8.368	6.419	5.765
512.658	5.564	146.219	3.612	15.847	10.528	3.127	5.71
334.275	5.403	33.354	4.405	14.792	8.638	2.547	5.734
446.121	5.657	479.681	4.19	11.162	8.278	7.88	5.655
227.52	5.673	103.011	3.887	11.449	9.424	3.907	5.776
625.668	4.55	680.007	4.121	16.675	9.843	3.707	5.715
298.873	5.868	525.334	4.273	13.471	10.726	3.824	5.797
262.352	4.189	514.821	4.065	12.14	10.547	3.969	5.8
534.206	3.407	495.84	4.479	15.957	9.767	8.082	5.687
43.613	3.514	392.332	4.344	16.316	9.847	5.407	5.657
722.655	3.856	299.003	3.443	13.043	9.153	6.871	5.774
143.064	5.371	440.34	3.331	17.473	8.415	2.657	5.822
645.344	5.364	477.458	4.008	20.168	9.208	6.408	5.782
545.345	5.288	667.916	3.883	11.125	11.431	5.469	5.768
167.009	6.172	325.919	4.246	18.806	8.92	4.105	5.779
563.971	5.024	536.914	3.314	12.698	10.44	7.348	5.699
557.1	4.16	180.692	4.594	16.718	9.698	5.303	5.653
490.449	5.419	733.061	3.606	15.477	10.379	8.02	5.76
655.228	4.459	46.912	3.802	15.94	9.133	5.38	5.826
35.213	3.942	562.007	4.506	14.127	9.907	7.811	5.761
347.971	5.068	630.753	3.677	15.333	9.551	6.147	5.742
474.973	6.017	624.93	4.1	15.139	9.963	4.48	5.797
522.177	3.756	572.832	4.357	17.802	10.5	8.341	5.776
565.18	5.95	435.317	4.018	12.953	9.34	3.009	5.659
336.284	4.965	687.63	4.571	15.71	9.694	7.674	5.709
334.663	5.05	258.774	3.878	13.779	11.257	2.22	5.649
506.45	3.466	654.624	3.652	10.245	10.328	2.447	5.807
322.634	4.144	37.933	3.265	14.598	10.056	5.771	5.709
748.288	3.67	288.868	3.266	14.616	10.915	5.49	5.748
608.024	3.609	715.769	3.938	18.147	9.73	4.508	5.777
202.48	6.227	558.407	3.493	18.018	9.715	4.449	5.668
260.32	4.668	59.803	3.807	11.074	10.011	4.031	5.658
639.775	5.725	546.938	3.808	17.828	10.427	7.233	5.74
255.367	5.502	399.911	3.89	18.993	11.182	7.237	5.648
509.257	4.388	211.965	3.617	18.802	11.04	5.3	5.753
227.771	5.541	368.016	4.537	18.284	10.029	3.047	5.751
675.816	5.515	360.37	3.477	12.118	11.206	2.253	5.705
6.338	6.203	197.762	4.508	19.665	9.318	4.67	5.706
412.659	4.421	203.497	3.847	13.528	9.747	4.665	5.776
116.701	4.104	14.906	4.366	16.008	9.552	2.297	5.703
535.963	4.684	485.66	4.201	12.395	11.018	6.26	5.66
140.325	6.138	93.432	3.328	14.649	10.486	6.007	5.642
746.12	5.645	10.594	3.694	19.786	10.29	6.629	5.806
265.684	5.166	456.988	4.262	15.391	9.274	5.967	5.693
37.473	6.264	162.511	3.86	15.336	8.755	5.151	5.715
576.388	5.949	644.089	3.654	11.274	9.918	4.028	5.759
274.426	5.707	583.7	4.476	18.343	8.115	6.252	5.811
212.797	3.423	80.874	4.537	19.463	8.683	3.555	5.762
727.266	4.167	153.065	4.608	15.938	8.783	7.644	5.808
304.305	3.546	508.197	4.265	17.482	8.446	5.914	5.778
485.952	3.753	563.741	4.487	11.735	8.962	6.209	5.828
493.896	6.145	543.137	3.629	18.897	8.977	6.765	5.808
580.245	6.398	200.718	4.261	11.177	9.179	5.455	5.74
294.034	5.154	518.488	4.02	16.65	8.547	3.807	5.813
697.615	4.025	541.092	3.313	18.557	10.11	3.967	5.738
591.749	6.093	639.044	3.954	15.624	9.384	2.757	5.811
245.712	4.578	399.399	3.766	13.048	9.758	6.051	5.671
183.169	3.484	393.576	3.788	17.484	9.664	7.952	5.75
606.13	5.976	266.308	4.475	17.937	11.383	7.845	5.819
725.691	3.98	391.954	3.475	10.089	10.787	5.504	5.805
15.651	3.892	305.227	3.684	15.828	8.519	6.782	5.649
359.658	4.935	37.266	4.048	14.204	10.681	7.221	5.653
117.477	4.85	305.827	3.488	18.672	8.164	3.324	5.73
586.5	5.595	546.671	3.387	16.995	11.248	7.971	5.81
721.559	4.839	183.471	3.38	12.052	8.606	5.367	5.655
487.025	4.415	258.618	4.053	17.292	8.441	5.365	5.739
124.507	3.965	336.588	4.352	19.879	10.074	4.36	5.768
462.921	5.026	493.75	3.684	14.394	10.786	4.131	5.814
448.724	5.449	407.668	3.469	12.388	11.315	4.709	5.687
105.699	4.843	295.936	3.629	10.652	10.532	4.167	5.68
48.84	5.081	474.725	3.265	16.959	9.949	2.8	5.747
108.095	6.366	200.963	4.577	14.771	9.98	4.577	5.804
274.038	6.239	490.194	4.486	19.41	10.351	5.087	5.665
585.427	4.146	87.52	3.882	16.103	9.822	5.368	5.755
304.305	5.352	16.729	4.639	15.819	8.897	7.98	5.737
44.229	4.441	439.185	3.458	18.534	9.427	4.51	5.783
445.733	4.777	316.406	3.736	13.64	11.155	5.417	5.814
599.031	4.401	301.893	3.72	17.839	11.442	4.5	5.647
262.374	3.614	716.969	4.09	13.083	8.254	2.326	5.724
653.927	4.206	324.163	4.031	17.899	8.411	6.249	5.748
210.697	4.534	691.742	3.979	15.413	11.154	6.611	5.786
99.604	5.333	59.492	3.643	10.358	11.38	3.886	5.662
625.143	5.115	239.992	3.467	18.731	8.67	5.073	5.762
16.907	5.416	299.092	3.816	17.977	9.819	4.066	5.751
658.4	3.674	675.228	4.15	12.585	9.615	6.899	5.647
483.464	3.484	652.935	4.065	15.361	10.48	5.203	5.794
37.998	6.226	391.287	3.632	17.009	9.95	6.191	5.773
51.374	4.944	111.657	4.244	16.034	8.962	8.007	5.66
601.154	3.644	462.367	3.745	13.724	10.555	7.595	5.667
214.372	4.699	631.242	4.085	11.198	11.324	2.503	5.711
83.238	5.808	469.946	4.193	14.258	10.472	7.233	5.792
228.182	3.948	638.755	4.066	19.23	11.274	8.154	5.671
566.207	6.212	7.438	3.467	16.826	11.471	6.453	5.75
517.155	4.611	23.752	4.536	12.536	9.34	6.148	5.821
259.681	3.574	347.012	4.176	17.923	10.178	7.644	5.653
384.469	5.609	569.031	3.691	10.86	8.267	6.934	5.687
431.901	5.49	691.542	3.4	19.003	10.362	3.466	5.822
221.79	5.353	525.489	3.288	16.773	8.399	3.91	5.667
80.842	4.837	364.704	3.875	12.834	9.026	7.609	5.641
132.085	5.794	438.14	3.278	17.633	8.453	8.185	5.731
547.833	4.216	226.59	3.405	12.009	9.997	2.597	5.722
349.843	4.999	483.237	4.579	13.606	10.155	4.34	5.691
368.24	4.112	81.741	4.628	16.36	8.378	6.137	5.787
680.884	4.763	657.047	4.259	12.584	11.206	7.786	5.727
98.486	6.258	482.57	4.236	16.797	10.507	2.482	5.731
515.763	3.737	637.221	4.125	11.628	10.849	4.958	5.767
677.848	6.355	439.94	3.987	10.224	10.659	8.107	5.729
311.587	5.942	201.496	3.999	12.551	9.933	8.328	5.654
306.474	5.541	220.989	4.399	19.427	10.644	4.153	5.722
255.572	5.669	521.289	3.523	10.04	10.009	4.894	5.791
643.062	3.754	452.743	3.734	16.343	10.939	6.256	5.823
537.744	5.632	82.741	4.344	11.919	9.134	7.083	5.741
251.487	5.175	432.761	3.69	16.305	8.795	3.358	5.758
70.775	5.734	19.418	3.275	13.84	9.588	6.443	5.704
676.387	6.264	273.621	3.377	11.264	10.302	2.786	5.755
728.498	6.325	59.803	4.404	18.705	10.608	5.227	5.826
380.269	5.157	90.009	4.289	10.436	10.299	8.27	5.751
340.826	4.255	548.338	4.504	10.247	11.409	4.14	5.69
89.789	4.396	288.601	3.471	18.813	10.137	4.705	5.697
475.179	5.996	724.637	3.866	10.113	8.579	6.678	5.797
735.917	4.566	542.448	3.778	11.883	11.428	5.545	5.681
371.481	5.28	699.499	4.548	15.062	8.72	7.748	5.819
43.065	4.872	79.318	3.815	13.614	10.317	6.65	5.678
188.898	5.136	149.042	3.742	11.709	11.12	3.557	5.696
6.521	5.089	8.816	4.089	18.247	11.474	4.735	5.698
220.238	4.869	474.147	4.085	13.811	10.763	2.188	5.681
405.012	5.551	10.728	4.328	16.348	8.355	3.569	5.768
513.389	5.102	137.685	4.616	14.157	10.335	5.81	5.671
372.075	4.231	35.755	4.525	18.075	9.459	7.559	5.704
86.502	4.262	205.697	4.101	19.918	9.923	5.484	5.76
180.476	4.77	549.694	3.29	13.443	8.702	2.429	5.763
15.537	6.211	351.435	4.492	14.218	8.376	3.702	5.71
315.216	4.443	276.755	4.253	13.633	9.333	6.552	5.812
655.684	5.613	291.113	3.423	12.826	9.712	6.733	5.775
311.176	5.447	612.194	3.526	20.128	8.225	5.265	5.647
713.251	3.401	443.808	4.569	17.795	11.417	3.528	5.7
569.723	5.296	549.761	4.466	13.055	10.883	6.116	5.797
680.907	4.005	207.186	4.117	19.592	9.336	2.465	5.718
552.877	6.065	241.97	3.283	12.408	8.431	2.802	5.711
708.526	6.072	127.483	4.352	13.086	8.939	6.163	5.757
136.308	4.956	364.349	3.892	19.303	10.191	4.876	5.659
427.085	6.162	20.107	3.751	20.314	11.374	2.626	5.769
456.142	5.539	178.159	4.442	15.962	10.116	8.285	5.705
688.325	4.165	562.341	4.098	19.948	9.175	5.076	5.666
60.23	5.344	310.872	4.077	17.517	11.052	2.421	5.808
529.184	4.719	679.029	3.88	13.156	10.4	7.937	5.7
640.596	5.015	701.789	3.791	15.589	9.975	5.142	5.702
569.083	4.067	624.152	4.262	17.134	10.058	7.202	5.825
128.045	4.807	600.303	4.287	19.157	9.05	7.561	5.772
402.387	5.132	475.88	4.099	12.215	8.385	8.234	5.812
179.015	6.305	329.92	4.132	14.47	10.038	3.736	5.763
332.381	4.882	184.36	3.396	18.626	11.007	6.797	5.705
193.669	6.049	419.337	3.866	20.056	8.38	2.895	5.796
714.575	3.802	713.035	4.136	14.704	11.257	3.558	5.677
492.366	5.173	389.131	4.046	10.09	11.157	4.378	5.764
26.585	5.321	319.162	3.494	18.165	10.467	4.841	5.819
267.328	4.923	672.228	4.305	13.311	8.963	8.429	5.715
595.424	5.385	481.792	4.012	20.31	11.055	8.38	5.753
352.81	3.423	14.106	4.482	20.005	8.339	4.533	5.699
266.415	5.696	196.651	3.512	11.288	8.28	4.117	5.799
605.833	6.043	664.382	4.01	17.363	10.121	7.951	5.813
76.961	5.138	147.909	4.04	15.34	8.11	2.55	5.664
623.021	4.657	712.502	3.4	17.163	10.878	6.654	5.724
449.477	4.361	224.567	3.884	10.037	9.538	2.465	5.697
425.259	3.546	39.155	4.262	12.496	9.785	8.293	5.779
683.007	6.097	730.438	4.375	14.866	8.678	5.922	5.759
337.266	5.54	672.228	4.217	11.183	8.478	5.306	5.7
509.28	4.591	283.356	4.119	11.983	11.066	3.512	5.787
214.669	6.274	164.201	4.164	14.425	10.984	7.935	5.712
451.463	6.035	562.118	4.477	13.529	11.079	4.535	5.724
508.824	5.018	137.084	3.772	11.456	9.837	5.57	5.761
431.81	3.979	441.341	3.89	14.177	8.583	3.677	5.716
288.167	6.334	255.906	4.445	13.101	11.148	4.93	5.659
241.603	5.792	452.143	3.587	10.465	8.893	7.251	5.716
260.594	3.931	212.032	3.496	15.579	9.327	6.814	5.782
363.766	3.557	260.307	3.512	13.005	9.121	6.611	5.668
553.79	3.629	646.29	3.449	15.695	10.123	5.35	5.74
407.135	4.247	531.379	3.975	10.626	10.476	5.31	5.715
168.059	5.336	400.866	3.98	17.004	8.226	3.801	5.647
26.745	5.673	446.764	4.538	18.668	10.871	4.754	5.665
120.284	3.5	469.435	3.795	14.793	8.972	2.964	5.818
199.421	4.25	729.46	4.241	13.144	10.207	5.394	5.694
402.981	6.179	543.848	4.547	10.279	8.26	2.931	5.708
265.935	4.526	43.689	3.622	14.927	10.928	4.647	5.652
224.347	6.139	714.836	3.364	17.554	11.319	6.024	5.82
672.621	3.858	445.164	3.752	12.85	10.771	4.242	5.725
339.366	5.778	76.584	3.908	18.738	10.752	3.669	5.728
211.815	5.023	201.23	3.835	16.672	9.998	3.833	5.729
123.868	4.908	653.624	4.295	18.782	9.656	5.425	5.649
268.241	6.308	619.396	4.123	15.283	11.175	5.317	5.78
673.717	3.561	277.644	4.183	19.799	8.121	6.649	5.693
362.442	4.184	438.14	3.466	11.488	8.998	2.365	5.754
659.314	6.153	41.311	3.979	12.385	9.777	4.698	5.816
305.88	4.874	131.128	3.974	19.068	8.08	2.899	5.672
509.508	5.482	241.659	3.324	19.774	11.401	4.878	5.642
578.008	4.104	617.462	4.439	20.331	11.461	7.699	5.767
640.711	5.857	201.03	4.486	17.057	10.197	6.112	5.827
582.505	6.342	649.868	4.624	17.572	11.38	2.258	5.644
181.571	5.482	256.351	4.445	19.209	10.818	6.802	5.804
302.867	5.812	374.284	4.497	11.881	9.419	7.703	5.705
14.464	5.391	368.749	4.432	14.571	10.424	3.268	5.809
62.764	3.808	212.209	3.627	15.032	11.201	7.659	5.788
26.516	3.846	407.134	3.636	17.421	9.675	3.045	5.725
477.918	4.589	479.637	4.269	19.211	8.09	4.343	5.66
203.484	4.748	611.328	4.188	13.874	9.799	8.232	5.763
66.028	4.944	580.744	3.461	16.153	11.125	2.249	5.744
638.725	4.592	76.562	4.087	13.999	11.359	8.409	5.757
247.88	5.76	63.693	4.4	17.899	8.372	6.329	5.731
615.557	4.016	416.469	3.608	15.549	8.67	4.34	5.649
249.683	5.238	641.422	4.018	15.345	9.6	4.459	5.701
54.409	5.231	728.127	4.293	11.45	10.011	8.139	5.782
641.395	5.772	7.949	4.532	17.424	9.39	3.198	5.766
411.997	5.989	623.596	3.886	17.573	8.103	5.61	5.815
501.976	6.28	169.179	3.43	16.846	9.83	8.41	5.803
134.459	5.917	162.489	4.036	18.027	9.559	3.729	5.699
100.746	6.054	603.637	4.172	17.846	8.742	3.873	5.75
44.389	5.248	707.923	3.739	12.393	9.562	5.582	5.659
539.479	4.969	56.092	3.475	18.994	9.121	7.587	5.72
385.519	5.851	299.803	3.503	13.648	11.283	6.386	5.775
23.115	4.48	144.597	3.427	15.293	10.932	2.911	5.805
431.65	5.089	543.515	4.283	13.042	10.754	2.922	5.734
598.917	5.23	25.842	4.094	14.558	10.032	4.846	5.679
465.82	4.857	653.58	3.366	12.111	8.384	7.821	5.672
702.317	4.65	30.909	3.64	17.862	11.296	8.432	5.821
269.04	5.188	114.08	4.53	17.04	9.415	7.612	5.668
254.819	5.383	321.23	3.951	12.618	11.184	4.166	5.774
86.251	5.296	278.155	3.262	17.377	10.539	5.78	5.782
597.068	5.984	474.124	4.525	18.092	10.756	7.698	5.74
560.775	4.435	470.946	4.639	18.035	11.249	4.87	5.789
247.675	3.679	377.484	3.986	10.082	9.746	8.234	5.792
350.459	4.946	19.063	3.725	17.449	9.273	5.717	5.679
257.832	5.774	391.709	3.367	17.772	11.457	4.319	5.768
412.659	4.241	135.106	4.344	15.217	8.924	3.569	5.76
615.054	5.415	239.37	3.308	11.181	11.399	4.55	5.803
480.086	6.305	173.18	3.516	20.034	10.609	5.946	5.789
651.233	3.451	147.998	3.914	20.289	10.675	3.075	5.651
655.981	5.215	439.362	4.055	16.939	11.163	6.153	5.829
10.059	4.477	648.623	3.676	12.728	10.781	2.352	5.761
700.354	5.701	682.318	4.272	15.507	11.345	2.315	5.769
206.497	4.871	336.143	3.272	14.033	8.595	6.233	5.678
87.164	3.771	169.201	4.329	19.531	9.458	7.709	5.731
718.82	4.536	275.977	3.65	12.216	10.685	7.503	5.687
744.636	5.828	423.426	3.398	15.832	10.907	7.029	5.687
517.041	4.764	356.947	4.443	16.872	9.395	5.657	5.726
146.557	5.764	282.067	4.299	19.671	9.762	7.716	5.69
327.085	4.245	591.035	4.18	18.427	8.506	3.997	5.826
265.456	5.996	534.469	3.687	13.697	11.035	2.988	5.77
339.503	5.761	185.115	3.505	19.445	10.562	2.748	5.758
576.502	6.156	519.666	4.434	10.329	9.786	8.347	5.701
725.782	5.615	92.921	3.949	18.447	11.295	7.597	5.686
333.705	4.65	327.786	4.011	10.514	9.001	6.628	5.689
538.794	3.647	339.366	4.597	10.807	8.129	2.264	5.795
386.66	6.362	682.052	4.533	18.661	11.292	8.317	5.829
446.715	6.275	47.668	3.475	14.931	11.386	5.475	5.726
346.51	4.781	197.584	3.734	19.451	9.058	7.747	5.8
368.834	6.35	533.424	3.412	17.07	9.347	5.71	5.743
129.78	6.138	30.82	3.737	12.011	10.132	4.409	5.805
270.158	4.506	542.737	4.581	15.245	8.094	6.579	5.659
744.887	5.276	73.962	4.489	16.718	9.527	3.906	5.8
258.517	4.202	35.799	3.418	16.626	11.473	7.675	5.747
368.993	5.317	307.116	4.481	19.375	8.55	3.254	5.692
62.923	5.003	264.086	3.529	14.107	10.906	3.895	5.787
625.691	5.214	546.604	3.339	15.591	10.915	6.178	5.67
467.806	4.419	215.654	4.127	13.495	10.625	8.056	5.752
567.257	3.758	5.46	3.708	15.833	9.764	4.568	5.717
333.545	5.785	655.936	4.443	16.472	9.599	3.245	5.735
649.156	4.124	308.805	3.75	19.672	9.376	4.49	5.714
312.134	4.922	649.29	3.535	18.866	9.743	5.335	5.689
11.839	4.513	683.252	3.644	10.194	8.288	3.006	5.719
674.31	5.723	192.917	4.405	18.436	8.871	2.586	5.655
326.583	4.02	686.653	3.879	19.551	10.562	5.049	5.819
35.281	5.304	189.516	3.755	15.963	10.267	2.953	5.743
516.584	5.552	566.141	3.361	17.514	8.463	8.051	5.713
349.455	4.008	545.538	4.449	13.559	9.419	6.405	5.78
89.31	5.319	707.39	3.8	16.414	10.912	7.059	5.662
305.424	5.801	198.74	4.002	19.513	8.308	6.696	5.644
547.604	6.254	598.614	3.435	16.159	8.751	8.073	5.76
678.51	3.763	172.335	3.354	14.602	8.893	3.751	5.815
215.49	5.472	26.997	3.595	20.039	9.032	5.732	5.816
666.869	4.205	227.19	4.44	15.974	10.963	6.909	5.656
709.895	4.918	384.975	4.241	14.862	8.422	5.366	5.673
263.196	6.264	33.087	3.614	13.608	8.157	7.236	5.726
284.196	4.559	453.743	3.549	15.033	11.477	3.468	5.781
149.159	5.221	87.986	3.676	19.663	10.788	6.259	5.757
517.178	4.418	430.694	3.975	19.828	8.686	3.728	5.802
657.624	4.954	597.592	4.441	14.812	10.05	5.114	5.802
208.62	5.443	81.941	4.616	18.206	9.32	7.914	5.726
618.478	3.709	67.516	3.754	10.284	9.937	4.066	5.673
398.781	5.274	510.064	4.544	17.005	9.68	5.299	5.816
67.237	5.101	278.755	4.273	11.691	9.865	6.58	5.66
534.662	3.661	633.487	3.841	14.544	10.575	5.15	5.689
365.98	4.796	112.791	4.06	17.952	11.304	4.287	5.668
85.224	6.297	373.995	3.814	17.601	9.894	6.524	5.76
155.527	5.563	683.274	4.191	11.69	9.592	6.91	5.766
64.498	6.147	172.024	3.577	18.486	8.262	7.732	5.794
208.46	5.949	659.225	3.493	18.039	9.529	2.754	5.65
594.58	4.212	635.71	4.444	13.629	9.429	5.374	5.745
552.17	4.865	404.423	4.373	10.891	10.304	8.002	5.821
458.698	4.279	526.867	4.375	17.032	10.582	6.611	5.793
620.715	3.984	113.836	3.365	15.428	9.586	8.027	5.706
213.482	6.333	579.322	3.975	15.401	9.86	3.303	5.682
158.403	4.428	230.168	4.311	11.852	11.259	3.747	5.677
169.885	3.979	135.284	4.501	10.421	9.533	3.072	5.772
207.684	3.617	397.066	4.168	11.477	9.234	6.855	5.809
670.338	5.299	197.785	3.325	17.755	8.666	7.712	5.804
37.29	4.476	34.154	4.416	17.824	8.067	8.458	5.781
76.094	5.022	183.36	3.563	10.107	10.993	7.057	5.774
214.144	5.686	263.997	3.842	16.561	10.986	5.061	5.746
431.308	5.683	291.78	3.877	15.334	8.605	5.667	5.776
59.111	4.863	26.353	4.585	14.021	8.146	5.933	5.802
175.386	5.012	580.522	4.246	13.685	9.492	6.033	5.787
697.341	6.203	188.761	4.488	18.203	10.237	3.88	5.643
292.094	6.018	652.557	4.069	16.915	8.912	3.816	5.786
544.067	6.343	469.212	4.234	13.652	10.947	5.684	5.829
734.57	5.023	538.47	4.073	12.584	10.003	7.328	5.754
540.232	5.559	718.547	3.421	16.065	11.396	4.336	5.689
439.913	4.888	357.236	4.34	13.955	9.085	3.321	5.713
324.666	6.338	154.421	3.524	14.225	9.137	7.449	5.769
716.286	4.505	682.363	4.352	10.89	11.04	5.233	5.721
393.782	4.505	601.326	4.476	13.188	8.316	7.994	5.794
695.698	4.261	199.207	3.728	18.508	9.371	4.765	5.768
226.196	5.956	127.594	3.379	14.115	9.972	3.201	5.81
146.009	4.846	343.856	3.37	18.245	9.96	7.639	5.78
531.056	4.429	627.775	3.396	12.8	8.476	4.737	5.694
313.755	6.025	357.436	3.865	12.141	11.109	7.396	5.653
395.654	4.11	574.765	4.021	17.447	8.837	2.499	5.657
739.249	6.188	73.273	3.737	15.827	10.328	5.348	5.743
181.115	3.678	555.428	3.915	13.306	9.594	5.099	5.677
73.355	5.209	610.683	3.687	13.879	11.416	2.115	5.819
477.918	4.592	270.931	3.763	12.161	10.792	6.555	5.803
231.012	4.749	107.723	3.746	13.134	9.453	6.107	5.705
49.068	4.426	154.176	4.546	19.813	8.137	5.865	5.76
47.813	6.128	570.142	3.353	15.943	9.142	5.385	5.783
44.594	5.901	343.078	3.308	14.446	11.409	6.037	5.68
158.129	5.558	462.233	3.981	19.171	11.478	3.743	5.735
379.174	3.655	480.348	4.429	13.194	10.501	3.819	5.79
273.194	4.347	681.674	3.436	15.932	9.709	6.052	5.743
46.923	5.723	626.086	3.493	19.913	8.57	4.43	5.763
98.166	6.35	663.737	4.59	14.779	9.64	4.453	5.668
6.749	3.971	395.688	4.121	18.904	9.028	3.676	5.811
694.077	6.153	14.64	4.111	18.078	11.242	6.055	5.686
454.316	5.019	560.785	4.477	16.628	8.274	8.205	5.801
359.315	3.861	425.604	3.75	18.029	10.7	6.126	5.686
723.271	5.685	461.9	4.139	10.127	10.937	7.658	5.759
128.958	4.188	328.209	4.177	15.471	11.355	7.883	5.78
85.863	4.237	195.94	3.993	13.884	9.881	4.708	5.68
335.942	5.586	10.283	4.478	19.829	10.641	8.126	5.646
710.032	3.761	486.504	3.357	14.527	9.879	2.853	5.709
355.914	5.167	50.713	3.265	11.678	10.122	2.35	5.82
527.609	3.854	133.017	4.021	14.804	9.714	2.826	5.66
313.139	4.265	121.37	4.429	15.816	8.434	4.776	5.73
63.083	5.624	666.36	4.222	14.697	8.899	3.871	5.749
102.549	4.105	44.356	4.322	11.071	10.624	7.045	5.641
696.086	4.817	346.212	4.19	10.484	8.472	4.43	5.649
666.686	4.231	72.961	3.447	14.893	8.379	8.109	5.794
669.22	5.539	615.728	3.419	11.573	8.657	7.673	5.763
747.238	4.001	421.159	4.52	15.647	9.853	5.156	5.795
396.339	5.93	357.636	3.698	16.646	9.624	7.137	5.752
258.015	5.386	631.82	3.506	13.108	8.121	2.156	5.641
269.131	4.271	398.799	3.918	16.351	11.057	7.29	5.697
288.601	5.695	85.608	3.443	19.599	8.975	7.041	5.825
182.507	5.86	700.188	3.836	13.811	11.469	8.335	5.69
685.723	3.609	84.341	4.056	19.642	9.087	8.124	5.659
365.044	3.691	38.666	3.602	20.253	10.767	4.113	5.653
382.072	6.262	119.592	4.263	18.746	8.135	7.79	5.713
162.192	3.805	137.084	3.941	18.338	11.088	2.689	5.689
242.539	4.287	120.015	3.311	10.097	8.508	3.474	5.682
135.053	4.439	165.69	3.29	17.288	10.991	6.202	5.816
8.324	6.398	107.568	3.642	15.789	11.34	5.817	5.748
11.839	3.458	222.656	3.56	11.182	9.096	6.792	5.683
694.031	4.748	615.284	4.339	17.666	9.759	8.028	5.709
498.529	5.984	277.488	4.526	15.821	8.371	3.277	5.745
572.827	4.563	169.979	4.049	17.849	10.062	2.253	5.824
600.697	5.209	21.196	3.645	13.654	9.24	7.633	5.811
256.919	5.907	637.866	3.37	10.347	10.188	3.667	5.759
218.937	3.87	186.894	4.094	10.899	10.983	7.756	5.692
488.691	5.614	716.591	4.18	17.579	9.056	6.03	5.687
514.644	6.379	579.722	4.395	16.384	8.654	2.296	5.803
380.612	5.884	50.024	3.354	12.471	10.074	7.125	5.645
708.412	4.704	401.333	3.912	18.276	10.155	5.981	5.682
302.616	3.499	306.493	3.947	16.213	11.263	2.641	5.818
593.119	3.52	514.354	3.582	19.798	10.797	6.476	5.683
458.036	5.603	94.721	3.961	15.502	8.763	7.034	5.751
672.507	5.187	455.521	4.614	18.242	11.464	4.551	5.78
155.573	5.146	377.173	4.569	17.946	8.067	7.021	5.705
46.9	4.449	121.815	4.038	16.18	8.545	8.104	5.742
590.037	6.4	256.218	4.141	12.523	10.953	8.274	5.789
251.806	4.222	409.023	4.267	13.387	11.154	3.178	5.747
166.758	3.608	478.592	4.332	12.711	9.068	5.66	5.668
261.53	4.663	473.747	3.773	16.808	10.892	4.851	5.754
739.934	5.404	704.1	4.337	10.987	9.145	3.079	5.667
285.679	3.502	160.333	3.625	17.461	9.516	2.525	5.793
491.773	3.952	57.803	3.693	10.906	9.268	3.936	5.749
602.569	5.491	338.877	3.618	16.148	8.965	6.253	5.759
695.994	5.088	328.809	4.435	17.581	10.102	3.676	5.822
648.494	4.999	332.898	3.488	14.332	9.586	5.847	5.692
423.912	3.893	626.197	3.716	12.998	10.669	2.889	5.739
83.307	4.395	696.988	4.485	17.263	10.014	5.449	5.712
397.731	6.396	406.112	3.87	14.898	9.234	6.84	5.826
486.363	6.216	112.569	3.859	13.804	9.889	8.244	5.671
21.244	5.402	320.629	4.624	18.807	9.964	6.765	5.762
430.417	4.47	25.33	4.3	10.399	10.94	5.117	5.765
555.708	4.85	257.218	4.109	16.643	8.331	6.056	5.649
564.884	4.645	162.067	4.266	16.264	8.592	2.41	5.767
636.693	4.721	181.826	3.643	11.014	10.65	6.586	5.769
473.581	3.853	317.451	3.956	18.59	8.953	7.054	5.809
129.118	4.524	39.644	3.372	14.677	8.183	4.474	5.735
84.425	6.239	165.49	3.895	12.902	10.557	7.425	5.73
354.02	3.703	322.83	4.424	17.707	9.229	2.844	5.828
581.592	6.043	460.722	3.366	19.682	10.635	5.391	5.658
314.349	5.648	677.806	4.512	18.138	9.402	4.198	5.707
141.124	3.892	584.789	3.66	19.253	9.777	2.958	5.787
153.838	5.044	212.943	4.108	13.041	10.354	6.217	5.785
338.841	5.77	573.832	3.869	13.426	9.354	7.551	5.645
389.331	4.949	44.979	3.832	18.587	8.184	7.924	5.646
206.269	5.573	366.549	3.345	10.804	11.153	4.773	5.78
357.58	4.032	186.405	3.447	18.849	10.235	2.959	5.762
705.33	3.544	485.193	3.575	12.078	9.6	8.278	5.782
302.639	3.911	168.379	3.84	19.492	9.969	8.451	5.781
549.933	5.378	180.626	4.222	16.39	8.912	4.63	5.643
181.663	6.051	192.784	3.276	11.468	10.079	2.222	5.711
585.929	3.509	659.448	3.286	16.746	9.526	4.549	5.728
587.732	3.45	535.002	3.934	15.603	9.799	2.09	5.67
721.787	4.437	15.884	3.373	11.115	9.739	4.105	5.698
144.776	3.656	181.826	3.77	17.263	9.212	5.448	5.679
547.65	5.327	405.512	4.072	15.927	9.939	2.177	5.795
280.247	4.42	280.889	3.714	19.259	10.635	7.861	5.749
283.077	5.228	714.88	3.918	19.305	11.044	5.58	5.738
713.273	6.12	324.786	4.284	11.432	8.609	2.358	5.753
618.912	5.312	217.144	4.467	16.887	9.305	6.356	5.739
621.72	4.572	364.815	3.284	19.153	11.16	7.466	5.676
130.259	4.408	457.055	3.94	17.62	8.644	5.182	5.737
667.85	3.735	366.571	3.655	13.894	8.995	5.67	5.826
421.903	5.417	165.845	4.576	12.145	8.174	4.31	5.743
268.446	5.32	104.656	3.517	20.229	10.203	4.53	5.771
132.884	4.715	142.774	3.458	17.897	9.806	3.802	5.65
543.313	5.229	680.54	4.27	17.479	10.071	6.097	5.675
539.205	5.905	468.901	4.384	15.573	10.178	2.339	5.759
260.252	3.788	298.292	4.415	19.261	11.055	3.417	5.778
401.703	4.354	675.962	3.297	12.711	8.657	4.537	5.812
413.937	6.346	679.096	4.608	18.388	8.847	6.293	5.678
650.64	4.547	522.6	3.53	18.761	8.521	4.414	5.733
728.247	4.706	24.641	4.562	13.18	10.7	4.191	5.746
413.709	5.635	271.087	3.462	18.751	10.289	6.315	5.759
367.761	3.691	64.671	4.272	11.185	10.527	2.559	5.808
73.172	5.45	337.966	3.653	12.481	10.657	7.345	5.717
116.678	6.402	74.762	3.932	18.553	8.999	5.15	5.71
318.252	4.332	273.776	3.849	14.516	8.824	6.642	5.67
421.675	5.839	31.287	3.427	11.878	8.519	2.88	5.714
727.129	5.814	669.072	4.015	16.785	10.721	7.964	5.732
588.394	4.569	108.346	3.389	13.52	9.037	7.566	5.747
146.785	4.534	672.583	3.855	17.763	9.217	4.105	5.762
741.714	4.297	433.028	4.129	12.638	9.144	7.465	5.795
211.29	6.147	673.739	3.909	16.887	10.717	8.175	5.722
471.412	4.406	301.07	4.527	17.941	9.179	7.695	5.748
502.478	5.315	346.145	3.714	16.627	8.403	7.216	5.746
415.695	4.796	225.945	3.739	14.271	9.283	2.128	5.805
440.141	6.167	320.629	3.966	16.681	10.376	6.932	5.659
602.249	6.024	404.467	4.559	16.666	9.794	2.535	5.714
452.307	3.998	703.233	4.137	10.182	8.329	8.378	5.778
130.647	5.744	113.147	4.445	19.362	9.453	5.335	5.653
78.993	4.668	556.206	3.282	14.169	11.484	3.222	5.741
187.917	5.236	428.738	3.709	13.926	11.035	7.139	5.745
685.517	4.755	83.363	4.312	16.846	10.97	5.988	5.665
270.523	6.141	133.128	4.263	18.659	8.504	2.689	5.703
718.386	4.943	434.562	3.812	17.773	8.344	5.491	5.804
66.872	4.92	240.281	4.636	16.625	10.846	8.049	5.742
181.526	4.609	153.643	4.504	17.418	9.218	7.988	5.674
534.662	5.539	589.479	4.588	18.773	10.675	7.139	5.705
258.654	4.673	245.993	3.777	10.995	10.18	7.874	5.792
210.035	6.354	99.566	3.402	17.823	10.623	3.527	5.724
434.686	6.157	16.484	3.648	11.096	9.993	4.331	5.715
71.848	5.623	518.155	3.787	19.896	8.44	2.254	5.76
454.635	5.201	379.374	3.934	15.379	8.484	5.116	5.643
366.916	6.007	159	3.948	15.546	10.111	4.188	5.825
